# Supplementary material for: Bioactivity-Guided Separation of Anti-Cholinesterase Alkaloids from Uncaria rhynchophlly (Miq.) Miq. Ex Havil Based on HSCCC Coupled with Molecular Docking
Source: Molecules. 2022 Mar 21;27(6):2013. doi: 10.3390/molecules27062013 (PMC8949104; doi:10.3390/molecules27062013)
Supplement: Supplementary file 1 [file molecules-27-02013-s001.zip]

Archive with 1 entries (1 files):
- molecules-1631050-supplementary.pdf
